# Supplementary material for: A retrospective matched cohort study evaluating the effects of percutaneous endoscopic gastrostomy feeding tubes on nutritional status and survival in patients with advanced gastroesophageal malignancies undergoing systemic anti-cancer therapy
Source: PLoS One. 2017 Nov 29;12(11):e0188628. doi: 10.1371/journal.pone.0188628 (PMC5706679; doi:10.1371/journal.pone.0188628)
Supplement: S1 Table — This is the dataset for all 48 identified patients. (XLSX) [file pone.0188628.s003.xlsx]

## Sheet: Sheet1
Study ID	Gender	Age at time of initial assessment	Tumor Type	Histology	Metastatic disease	Reason for placing	% weight loss				% weight gain				Pre SGA score	Pre SGA grade	2 wk SGA score	2 wk SGA grade	4-6 wk SGA score	4-6 wk SGA grade	12 wk SGA score	12 wk SGA grade	Nausea/vomiting (0=yes, 1=no, 2= NA)				Diarrhea (0=yes, 1=no, 2= NA)				Constipation (0=yes, 1=no, 2= NA)				Taste changes (0=yes, 1=no, 2= NA)				Sensitivity to smells (0=yes, 1=no, 2= NA)				Decreased appetite (0=yes, 1=no, 2= NA)				Dysphagia (0=yes, 1=no, 2= NA)
							Pre	2 wks	4-6 wk	12 wks	Pre	2 wks	4-6 wk	12 wks									Pre	2 wks	4-6 wk	12 wks	Pre	2 wks	4-6 wk	12 weeks	Pre	2 wks	4-6 wk	12 weeks	Pre	2 wks	4-6 wk	12 wks	Pre	2 wks	4-6 wk	12 wks	Pre	2 wks	4-6 wk	12 wks	Pre	2 wks	4-6 wk
Patient #1	M	35	Esophageal	Adenocarcinoma	Yes	Dysphagia, weight loss	3 - 4.9%	3 - 4.9%	0	2 - 2.9%	N/A	N/A	0	N/A	4	A	4	A	7	5	C	B	1	1	1	1	1	1	1	1	1	1	1	1	1	1	1	1	1	1	1	1	1	1	1	1	1	1	0
Patient #2	M	44	Esophageal	Adenocarcinoma	Yes	Dysphagia	3 - 4.9%	3 - 4.9%	0.1	0.1	N/A	N/A	N/A	N/A	8	B	11	C	11	C	11	C	0	0	0	0	1	1	1	1	1	1	1	1	1	1	1	1	1	1	1	1	0	0	0	0	0	0	0
Patient #3	M	51	Esophageal	Adenocarcinoma	Yes	N/A	2-2.9%	2-2.9%	N/A	3-4.9%	N/A	N/A	3-4.9%	N/A	1	A	1	A	1	A	6	B	1	1	1	0	1	1	1	0	1	1	1	1	1	1	1	1	1	1	1	1	1	1	1	0	0	1	1
Patient #4	M	47	Esophageal	Adenocarcinoma	Yes	Dysphagia, weight loss, anorexia	5 - 9.9%	5 - 9.9%	N/A	2 - 2.9%	N/A	N/A	N/A	N/A	10	C	10	C	N/A	N/A	8	C	0	0	2	0	1	1	2	1	1	1	2	1	1	1	2	1	1	1	2	1	0	1	2	1	0	0	2
Patient #5	M	53	Esophageal	Adenocarcinoma	Yes	Prophylactic	5 - 9.9%	5 - 9.9%	0 - 1.9%	0	0	0	0	0	3	A	4	A	5	B	2	A	1	1	0	1	1	1	1	1	1	0	1	1	1	1	1	1	1	1	1	1	1	1	1	1	0	0	0
Patient #6	M	52	Esophageal	Adenocarcinoma	Yes	Weight loss	0 - 1.9%	0 - 1.9%	5 - 9.9%	0 - 1.9%	N/A	N/A	N/A	N/A	5	B	3	A	8	B	5	B	0	1	0	1	0	1	0	0	0	1	0	0	1	1	1	0	1	1	1	1	1	1	1	1	0	1	1
Patient #7	M	52	Esophageal	Adenocarcinoma	Yes	Dysphagia, weight loss, anorexia	0.1	N/A	N/A	N/A	N/A	N/A	N/A	N/A	11	C	11	C	N/A	N/A	N/A	N/A	1	1	2	2	1	1	2	2	1	1	2	2	1	1	2	2	1	2	1	2	0	1	2	2	0	0	2
Patient #8	M	53	Esophageal	Adenocarcinoma	Yes	N/A	5 - 9.9%	5 - 9.9%	2-2.9%	2-2.9%	N/A	0-1.9%	N/A	5-9.9%	4	B	4	B	5	B	0	A	1	1	1	1	1	1	1	1	1	1	1	1	1	0	1	1	1	1	1	1	1	1	1	1	1	1	0
Patient #9	M	53	GE Junction	Adenocarcinoma	Yes	N/A	0	N/A	N/A	N/A	0	N/A	N/A	N/A	3	A	N/A	N/A	N/A	N/A	N/A	N/A	0	2	2	2	0	2	2	2	0	2	2	2	1	2	2	2	1	2	2	2	1	2	2	2	0	2	2
Patient #10	F	52	GE Junction	Adenocarcinoma	Yes	N/A	0 - 1.9%	N/A	3 - 4.9%	2 - 2.9%	0	0	0	0	6	B	-	-	6	B	4	B	0	2	0	0	0	2	1	1	0	2	1	1	1	2	1	1	1	2	1	1	0	0	0	0	0	1	1
Patient #11	M	54	GE Junction	Adenocarcinoma	Yes	Dysphagia	0 - 1.9%	2	2	2	0	2	2	2	12	C	N/A	N/A	N/A	N/A	N/A	N/A	1	2	2	2	1	2	2	2	1	2	2	2	1	2	2	2	1	2	2	2	0	2	2	2	1	2	2
Patient #12	M	55	GE Junction	Adenocarcinoma	Yes	N/A	5 - 9.9%	5 - 9.9%	0	0	0	0	0	0	4	A	4	A	N/A	N/A	N/A	N/A	1	1	2	2	1	1	2	2	1	1	2	2	1	1	2	2	1	1	2	2	1	1	2	2	1	1	2
Patient #13	F	54	Esophageal	Adenocarcinoma	Yes	Dysphagia	0	0	N/A	0	0	0	N/A	0	0	A	N/A	N/A	0	A	0	A	1	1	0	1	1	1	1	1	1	1	1	1	1	1	1	1	1	1	1	1	1	1	1	1	1	2	1
Patient #14	M	54	Esophageal	Adenocarcinoma	Yes	Weight loss, anorexia	0.1	5 - 9.9%	5 - 9.9%	N/A	N/A	N/A	N/A	N/A	10	C	10	C	10	C	N/A	N/A	0	0	0	2	0	0	0	2	0	0	0	2	0	0	0	2	1	1	2	2	0	0	2	2	0	0	0
Patient #15	M	58	Esophageal	Adenocarcinoma	Yes	Dysphagia	0 - 1.9%	0 - 1.9%	N/A	0 - 1.9%	N/A	N/A	N/A	N/A	3	B	3	B	1	B	2	A	1	1	1	0	1	1	1	0	1	1	1	0	1	1	1	1	1	1	1	2	1	1	1	1	1	1	0
Patient #16	M	59	Esophageal	Adenocarcinoma	Yes	Weight loss, anorexia	5 - 9.9%	N/A	5 - 9.9%	N/A	N/A	N/A	N/A	N/A	11	C	6	B	11	C	N/A	N/A	0	0	0	2	0	0	0	2	0	0	0	2	1	1	1	2	1	1	1	2	1	1	1	2	1	1	1
Patient #17	M	62	Esophageal	Adenocarcinoma	Yes	N/A	5 - 9.9%	N/A	3-4.9%	3-4.9%	N/A	2-2.9%	N/A	10% or >	7	B	6	B	6	B	2	C	1	1	1	1	1	1	1	1	0	0	0	1	1	1	1	1	1	1	1	1	0	0	1	1	0	0	0
Patient #18	M	59	Esophageal	Adenocarcinoma	Yes	Dysphagia	5 - 9.9%	0 - 1.9%	5 - 9.9%	2 - 2.9%	0	0	0	N/A	5	B	1	A	3	A	5	B	1	1	1	1	1	0	1	1	1	0	1	2	1	1	1	0	1	1	1	1	1	1	1	0	0	0	0
Patient #19	M	60	Esophageal	Adenocarcinoma	Yes	N/A	0 - 1.9%	N/A	0 - 1.9%	5 - 9.9	N/A	N/A	N/A	N/A	2	B	N/A	N/A	2	B	3	A	1	2	1	0	1	2	1	1	1	2	1	1	1	2	1	1	1	2	1	1	1	2	1	1	0	2	0
Patient #20	M	60	Esophageal	Adenocarcinoma	Yes	Dysphagia, weight loss	3 - 4.9%	N/A	0 - 1.9%	N/A	N/A	N/A	N/A	N/A	2	A	N/A	N/A	5	B	4	B	1	2	1	1	1	2	1	1	1	2	1	1	0	2	0	0	1	2	1	1	0	2	1	1	0	2	0
Patient #21	M	62	Esophageal	Adenocarcinoma	Yes	N/A	5-9.9%	0-1.9%	N/A	0-1.9%	N/A	N/A	2-2.9%	0-1.9%	3	A	2	A	1	A	7	B	1	1	1	1	1	1	0	0	1	0	1	1	1	0	1	1	1	1	1	1	1	1	1	0	1	1	1
Patient #22	F	60	Esophageal	Adenocarcinoma	Yes	Dysphagia	N/A	N/A	N/A	N/A	N/A	N/A	N/A	N/A	N/A	N/A	N/A	N/A	N/A	N/A	N/A	N/A	1	2	2	2	1	2	2	2	1	2	2	2	2	2	2	2	1	2	2	2	1	2	2	2	0	2	2
Patient #23	M	62	Esophageal	Adenocarcinoma	Yes	N/A	0 - 1.9%	3-4.9%	0	0	N/A	N/A	0	0	2	A	7	B	1	A	0	A	1	1	1	1	1	1	1	1	1	1	1	1	1	1	1	1	1	1	1	1	0	0	1	1	1	0	1
Patient #24	M	62	Esophageal	Adenocarcinoma	Yes	Dysphagia	5 - 9.9%	0-1.9%	5-9.9%	3-4.9%	N/A	N/A	N/A	N/A	6	B	3	B	8	B	9	B	1	1	1	1	1	1	1	1	1	1	1	1	1	1	1	1	1	1	1	1	1	1	1	0	0	0	0
Patient #25	M	65	Esophageal	Adenocarcinoma	Yes	N/A	3 - 4.9%	2 - 2.9%	0 - 1.9%	0-1.9%	0	0	0	N/A	7	B	7	B	4	B	3	A	0	0	1	1	1	1	1	1	1	1	1	1	1	1	1	1	1	1	1	1	1	1	1	1	0	0	0
Patient #26	M	63	Esophageal	Adenocarcinoma	Yes	Dysphagia, weight loss, anorexia	5 - 9.9%	N/A	N/A	N/A	N/A	N/A	N/A	N/A	11	C	N/A	N/A	N/A	N/A	N/A	N/A	0	2	2	2	1	2	2	2	1	2	2	2	1	2	2	2	1	2	2	2	0	2	2	2	0	2	2
Patient #27	M	66	Esophageal	Adenocarcinoma	Yes	N/A	5 - 9.9%	N/A	N/A	N/A	N/A	2-2.9%	0-1.9%	N/A	8	B	1	A	1	A	N/A	N/A	1	1	1	2	1	1	1	2	1	1	1	2	1	1	1	2	1	1	1	2	0	1	1	2	1	0	0
Patient #28	M	30	GE Junction	Squamous	Yes	N/A	5-9.9%	N/A	5 - 9.9%	3 - 4.9%	N/A	N/A	N/A	N/A	1	A	1	A	8	A	6	B	1	1	1	1	1	1	1	0	1	1	1	0	1	1	0	1	1	1	1	1	2	2	2	2	1	0	0
Patient #29	M	36	GE Junction	Squamous	Yes	N/A	5-9.9%	5-9.9%	3-4.9%	0	0	0	0	0	8	B	7	B	5	B	1	B	1	0	1	1	0	0	1	1	0	0	1	1	1	1	1	1	1	1	1	1	0	0	0	0	1	1	1
Patient #30	M	38	GE Junction	Squamous	Yes	N/A	5 - 9.9%	0	N/A	0	0	0	N/A	N/A	6	B	10	C	N/A	N/A	N/A	N/A	1	0	2	2	1	1	2	2	1	1	2	2	1	0	2	2	1	1	2	2	0	0	2	2	0	1	2
Patient #31	M	39	GE Junction	Squamous	Yes	Weight loss	5-9.9%	5-9.9%	2 - 2.9%	0-1.9%	0	0	0	0	10	C	5	B	5	B	0	A	1	1	0	1	1	0	1	1	1	1	1	1	1	1	1	1	1	1	1	1	0	1	1	1	1	0	0
Patient #32	M	50	GE Junction	Squamous	Yes	N/A	0-1.9%	0-1.9%	N/A	0-1.9%	0	0	N/A	N/A	4	A	3	A	N/A	N/A	N/A	N/A	0	0	2	2	1	1	2	2	1	1	2	2	0	0	2	2	1	1	2	2	1	1	2	2	0	0	2
Patient #33	M	52	GE Junction	Squamous	Yes	N/A	5-9.9%	5-9.9%	0 - 1.9%	0	0	0	0	0	7	B	3	B	1	A	N/A	N/A	1	1	1	2	1	1	1	2	1	1	1	2	1	1	1	2	1	1	1	2	0	1	1	2	1	1	1
Patient #34	M	58	GE Junction	Squamous	Yes	Dysphagia; anorexia	0	0	0	0	0	0	0	0	1	A	1	A	2	A	3	A	0	0	1	1	1	1	1	1	1	1	1	1	1	1	1	1	1	1	1	1	1	1	1	1	0	1	1
Patient #35	M	54	GE Junction	Squamous	Yes	N/A	0	0	0-1.9%	0	0	0	0	N/A	3	A	7	B	5	B	N/A	N/A	1	1	1	2	1	1	1	2	1	1	1	2	0	0	0	2	1	1	1	2	1	1	1	2	1	1	1
Patient #36	M	58	GE Junction	Squamous	Yes	Dysphagia	5-9.9%	5-9.9%	0	3-4.9%	0	0	0	0	11	C	11	C	3	B	5	B	0	0	0	1	0	1	1	1	0	1	1	1	1	1	1	1	1	1	1	1	1	0	0	1	0	0	0
Patient #37	M	58	GE Junction	Squamous	Yes	N/A	0	0	0 - 1.9%	0	0	0	0	0	0	A	0	A	0	A	0	A	1	1	1	1	1	1	1	0	1	1	1	1	1	1	1	1	1	1	1	1	1	1	1	1	1	1	1
Patient #38	M	58	GE Junction	Squamous	Yes	Dysphagia	0	0	0	2-2.9%	N/A	0	0	0	N/A	N/A	4	A	2	A	5	B	1	0	1	1	1	1	1	1	1	1	1	1	1	0	0	0	1	1	1	1	2	1	1	1	0	0	1
Patient #39	M	62	GE Junction	Squamous	Yes	N/A	0	0	10% or >	5 - 9.9%	0	0	0	0	3	B	1	B	8	B	0	A	1	1	1	1	1	1	1	1	1	1	1	1	1	1	1	1	1	1	1	1	1	1	1	1	1	1	1
Patient #40	M	59	Esophageal	Squamous	Yes	Prophylactic	0	3 - 4.9%	5 - 9.9%	N/A	N/A	N/A	N/A	N/A	0	A	2	0	6	B	0	A	1	1	1	1	1	1	0	1	1	1	1	1	1	1	0	1	1	1	1	1	1	1	1	2	1	1	0
Patient #41	M	61	Esophageal	Squamous	Yes	Dysphagia, weight loss	N/A	N/A	N/A	N/A	N/A	N/A	N/A	N/A	5	B	N/A	N/A	N/A	N/A	N/A	N/A	1	2	2	2	1	2	2	2	1	2	2	2	1	2	2	2	1	2	2	2	0	2	2	2	0	2	2
Patient #42	M	61	Esophageal	Squamous	Yes	Dysphagia, weight loss	0.1	N/A	N/A	N/A	N/A	N/A	N/A	N/A	8	C	1	C	N/A	N/A	N/A	N/A	0	1	2	2	1	1	2	2	1	1	2	2	1	1	2	2	1	1	2	2	1	1	2	2	0	0	2
Patient #43	M	55	Esophageal	Squamous	Yes	N/A	N/A	N/A	2 - 2.9%	N/A	N/A	N/A	N/A	N/A	N/A	N/A	N/A	N/A	N/A	N/A	N/A	N/A	1	1	0	1	1	1	1	1	1	1	1	1	1	1	1	1	1	1	1	1	2	2	2	2	0	1	1
Patient #44	F	62	Esophageal	Squamous	Yes	Dysphagia	8	N/A	N/A	N/A	N/A	N/A	N/A	N/A	N/A	N/A	N/A	N/A	N/A	N/A	N/A	N/A	1	1	0	2	1	0	2	2	1	1	2	2	1	1	1	2	1	1	1	2	2	2	2	2	0	0	0
Patient #45	M	63	Esophageal	Squamous	Yes	Dysphagia	0 - 1.9%	N/A	N/A	N/A	N/A	N/A	N/A	N/A	5	C	N/A	N/A	N/A	N/A	N/A	N/A	1	2	2	2	1	2	2	2	1	2	2	2	1	2	2	2	1	2	2	2	0	2	2	2	0	2	2
Patient #46	M	46	Esophageal	Neuroendocrine	Yes	Dysphagia	5 - 9.9%	5 - 9.9%	N/A	N/A	N/A	N/A	N/A	N/A	3	B	N/A	N/A	4	B	N/A	N/A	0	2	0	2	0	2	1	2	0	2	1	2	1	2	1	2	1	2	1	2	0	2	0	2	1	2
Patient #47	M	59	Esophageal	Neuroendocrine	Yes	N/A	0	5	0.8	0	0	0	0	3 - 4.9%	1	A	3	A	2	A	2	A	1	2	1	1	1	2	1	1	1	2	1	1	0	2	1	1	1	2	1	1	1	2	0	1	0	2	0
Patient #48	M	61	Esophageal	Neuroendocrine	Yes	Dysphagia, weight loss	2 - 2.9%	N/A	3 - 4.9%	N/A	0	N/A	0	N/A	5	B	N/A	N/A	7	B	N/A	N/A	0	1	1	1	1	2	1	1	1	2	1	2	0	1	0	2	1	2	1	2	0	2	0	2	0	2	0
KEY:
PEG
non-PEG
non analyzable
N/A-not applicable or not available
wks-weeks
OS-overall survival
Tx-treatment
Xrt-radiation therapy
Chemo-chemotherapy
[truncated: 23 more columns]
